# Supplementary material for: Deciphering the Rules Underlying Xenogeneic Silencing and Counter-Silencing of Lsr2-like Proteins Using CgpS of Corynebacterium glutamicum as a Model
Source: mBio. 2020 Feb 4;11(1):e02273-19. doi: 10.1128/mBio.02273-19 (PMC7002338; doi:10.1128/mBio.02273-19)
Supplement: TABLE S1 [file mBio.02273-19-st001.xlsx]

## Sheet: inside of CGP3
Table S1: TSS analysis of relevant phage CgpS target promoters after prophage induction with mitomycin C. TSS positions of phage-related CgpS targets located maximal 500 bp upstream of the start codon and orientated in the appropriate direction are listed. TSS identified in previous studies of Pfeifer-Sancar and colleagues (K. Pfeifer-Sancar, A. Mentz, C. Rückert, and J. Kalinowski, BMC Genomics …
Locus	Class	Gene start	Gene end	Strand	CgpS peak start	CgpS peak end	Peak width (bp)	Position maximal CgpS peak	TSS ERR356819	TSS CAPPABLE_SEQ	relative read score CAPPABLE_SEQ (RRS)	enrichment score CAPPABLE_SEQ	Distance TSS-position maximal CgpS coverage peak*	Distance TSS-ATG
cg1891	Class 2	1781586	1781023	-	1781272	1782247	975	1781685	/
										1781664	516	4.84	21	78
cg1895	Class 2	1786945	1784363	-	1786615	1787489	874	1787044	/
										1787045	559	4.54	-1	100
										1787064	86	4.1	-20	119
cg1896	Class 0	1788316	1787201	-	1788157	1788501	344	1788341	/
										/
cg1897	Class 1	1790301	1788376	-	1789987	1790769	782	1790389	1790360
										1790326	139	3.31	63	25
										1790360	1188	3.15	29	59
										1790779	82	3.19	-390	478
cg1905	Class 0	1795186	1796295	+	1794804	1795079	275	1794937	1794978
										1794881	155	4.11	-56	305
										1795037	317	4.06	100	149
										1795152	67	6.06	215	34
cg1910	Class 0	1799441	1799319	-	1799243	1799650	407	1799454	1799699
										1799486	211	4.4	-32	45
										1799564	264	3.58	-110	123
										1799699	7460	3.58	-245	258
cg1911	Class 1	1800229	1799492	-	1799994	1800619	625	1800361	1800279
										1800279	4586	4.08	82	50
										1800374	358	5.68	-13	145
										1800383	242	4.6	-22	154
										1800405	83	4.05	-44	176
										1800583	125	6.96	-222	354
cg1917	Class 2	1804049	1803624	-	1803794	1804670	876	1804202	1804078
										1804049	246	6.36	153	0
										1804061	217	4.95	141	12
										1804078	10441	4.31	124	29
										1804110	279	3.08	92	61
										1804153	136	4.28	49	104
cg1936	Class 2	1816359	1817126	+	1815683	1816747	1064	1816143	/
										1816311	1126	7.33	168	48
cg1938	Class 1	1817923	1818111	+	1817286	1818040	754	1817726	/
										/
cg1940	Class 2	1818604	1819278	+	1818041	1818913	872	1818495	/
										1818523	1047	5.78	28	81
										1818536	1066	6.74	41	68
										1818543	232	4.4	48	61
cg1955	Class 1	1832237	1833538	+	1831721	1832564	843	1832185	/
										1832083	71	3.15	-102	154
cg1957	Class 1	1836400	1835618	-	1836032	1836584	552	1836450	1836678
										1836417	80	4.73	33	17
										1836440	61	3.61	10	40
										1836678	290005	3.95	-228	278
										1836690	136	5.09	-240	290
										1836701	56	5.8	-251	301
										1836716	121	4.11	-266	316
										1836755	71	6.14	-305	355
										1836807	542	5.18	-357	407
cg1959 (priP)	Class 1	1838024	1839799	+	1837413	1838254	841	1837816	/
										1837828	82	3.77	12	196
cg1966	Class 2	1848158	1847802	-	1847834	1849164	1330	1848409	1848331
										1848174	67	5.07	235	16
										1848193	13207	5.89	216	35
										1848331	12126	5.3	78	173
										1848341	361	4.1	68	183
										1848460	55	5.77	-51	302
										1848517	127	3.99	-108	359
cg1974 (lys)	Class 1	1852521	1851943	-	1852165	1852965	800	1852575	1852602
										1852556	116	4.54	19	35
										1852569	479	4.51	6	48
										1852602	13356	5.53	-27	81
cg1977	Class 2	1855754	1856329	+	1855101	1856067	966	1855602	/
										1855404	1826	5.05	-198	350
										1855658	921	5.94	56	96
										1855697	551	3.46	95	57
cg1995	Class 2	1879358	1872849	-	1879004	1879871	867	1879430	/
										1879426	19097	4.53	4	68
										1879438	161	6.33	-8	80
cg1999	Class 1	1885462	1883939	-	1885101	1885910	809	1885499	1885490
										1885472	74	6.2	27	10
										1885490	2966	5.14	9	28
										1885530	1091	5.23	-31	68
										1885601	109	5.18	-102	139
										1885955	685	6.1	-456	493
cg2000	Class 1	1886360	1885689	-	1886103	1886740	637	1886415	1886388
										1886679	194	3.69	-264	319
cg2002	Class 0	1888877	1889065	+	1888491	1888872	381	1888671	/
										1888568	78	6.28	-103	309
cg2004	Class 2	1890917	1889700	-	1890532	1891390	858	1890960	1890948
										1890925	773	5.2	35	8
										1890945	6451	4.54	15	28
										1890967	705	4.25	-7	50
cg2006	Class 1	1894509	1893301	-	1894115	1894885	770	1894543	1894509
										1894509	945	4.46	34	0
										1894632	93	6.53	-89	123
										1894705	60	5.9	-162	196
										1894864	202	6.66	-321	355
cg2008	Class 1	1898703	1896208	-	1898376	1899221	845	1898780	1898761
										/
cg2011	Class 1	1902388	1901273	-	1902030	1902751	721	1902443	/
										1902413	61	3.93	30	25
										1902437	242	5.92	6	49
cg2014	Class 2	1904355	1903474	-	1904017	1904900	883	1904446	1904428
										1904355	110	6.77	91	0
										1904428	28397	7.2	18	73
cg2018	Class 1	1910132	1909434	-	1909773	1910579	806	1910175	/
										1910180	5139	5.51	-5	48
										1910430	83	6.37	-255	298
										1910597	67	6.06	-422	465
cg2020	Class 1	1911980	1910970	-	1911615	1912370	755	1912012	/
										/
cg2022	Class 1	1915265	1913802	-	1914947	1915574	627	1915292	/
										1915290	223	4.48	2	25
										1915305	68	3.28	-13	40
										1915315	2282	4.25	-23	50
cg2023	Class 1	1915801	1915442	-	1915575	1916307	732	1915888	/
										1915810	94	4.97	78	9
										1915853	313	3.77	35	52
										1916048	117	5.28	-160	247
cg2032	Class 1	1927482	1923016	-	1927172	1927972	800	1927582	1927569
										1927569	4681	4.99	13	87
										1927831	126	3.17	-249	349
										1927946	248	6.37	-364	464
cg2043	Class 0	1937384	1936440	-	1937475	1937714	239	1937547	1937565
										1937397	846	4.87	150	13
										1937460	143	6.16	87	76
										1937547	647	5.53	0	163
										1937565	6447	4.78	-18	181
										1937583	822	5.98	-36	199
										1937601	997	6.26	-54	217
										1937619	299	5.9	-72	235
										1937681	191	6.58	-134	297
cg2062	Class 1	1952922	1950490	-	1952591	1953318	727	1952975	/
										1952954	10405	5.41	21	32
										1952986	159	5.31	-11	64
										1952995	297	5.04	-20	73
cg2064	Class 2	1956294	1954015	-	1955922	1956864	942	1956319	/
										1956318	6396	6.4	1	24
cg2065	Class 1	1959750	1957672	-	1959401	1960230	829	1959770	/
										1959792	1287	6.01	-22	42
										1959810	327	6.35	-40	60

## Sheet: outside of CGP3
Table S1: TSS analysis of non-phage-related CgpS target promoters after induction with mitomycin C. TSS positions located maximal 500 bp upstream of the start codon and orientated in the appropriate direction are listed. TSS identified in previous studies of Pfeifer-Sancar and colleagues (K. Pfeifer-Sancar, A. Mentz, C. Rückert, and J. Kalinowski, BMC Genomics 14:888, 2013, doi: 10.1186/1471-2164…
Locus	Gene start	Gene end	Strand	CgpS peak start	CgpS peak end	Peak width (bp)	Position maximal CgpS peak	TSS ERR356819	TSS CAPPABLE_SEQ	relative read score CAPPABLE_SEQ (RRS)	enrichment score CAPPABLE_SEQ	Distance TSS-position maximal CgpS coverage peak*	Distance TSS-ATG
cg0002	1920	1594	-	1863	2163	301	2007	/
									/
cg0160	136566	136120	-	136573	136691	119	136649	136543				106	-23
									/
cg0432	380843	379848	-	380625	381100	476	380893	380902				-9	59
									380902	600	3.84	-9	59
									380975	476	3.99	-82	132
									381009	157	4.97	-116	166
									381209	85	5.41	-316	366
cg0435	381949	383112	+	381669	381862	194	381726	381491				-235	458
								381726				0	223
								381861				135	88
									381491	1816	3.93	-235	458
									381726	55	4.19	0	223
									381861	103	4.69	135	88
cg0442	389249	390172	+	389104	389315	212	389207	389249					0
									389249	1534	5.45	42	0
cg0723	640893	639775	-	640718	641333	616	641032	641007				25	114
									641007	107	6.73	25	114
cg0726	642340	641690	-	642039	642708	670	642376	/
									642358	90	4.9	18	18
									642386	1285	6.63	-10	46
cg1028	960467	959310	-	960435	960830	396	960616	/
									960571	343	4.61	45	104
									960580	262	3.79	36	113
									960615	282	7.14		148
cg1347	1258070	1256202	-	1258077	1258437	361	1258267	/
									/
cg1444	1346402	1346890	+	1346292	1346511	220	1346400	1346402				2	0
									1346230	485	5.6	-170	172
cg1517	1409328	1409023	-	1409317	1409598	282	1409451	1409389					61
									1409389	59	4.88	62	61
cg1609	1499791	1498259	-	1499717	1499969	253	1499819	/
									1499936	1102	4.86	-117	145
cg2462	2349440	2349952	+	2349310	2349518	209	2349453	2349571				118	-131
									2349160	62	4.37	-293	280
									2349208	240	4.21	-245	232
cg2722	2594635	2595282	+	2594491	2594660	170	2594601	2594635				34	0
									2594285	3274	4.22	-316	350
									2594474	318	4.85	-127	161
cg2783	2647165	2647917	+	2646731	2647420	690	2647059	2647114					51
									2647114	2028	3.42	55	51
cg2896	2757790	2755646	-	2757694	2757991	298	2757862	2757823				39	33
									/
cg2903	2763214	2762783	-	2763310	2763542	233	2763408	2763250				158	36
								2763255				153	41
								2763263				145	49
								2763371				37	157
									2763371	194	5.6	37	157
cg3057	2919709	2918942	-	2919541	2920009	469	2919730	2919739				-9	30
									2919739	411	3.88	-9	30
									2919928	94	5.56	-198	219
cg3342	3190514	3190191	-	3190595	3190818	224	3190716	/
									3190624	944	5.13	92	110
